# Supplementary material for: Swimming Turned on Its Head: Stability and Maneuverability of the Shrimpfish (Aeoliscus punctulatus)
Source: Integr Org Biol. 2019 Oct 10;1(1):obz025. doi: 10.1093/iob/obz025 (PMC7671158; doi:10.1093/iob/obz025)
Supplement: obz025_Supplementary_Data [file obz025_supplementary_data.zip]

Archive with 2 entries (2 files):
- Movie1Yawing.mov
- Movie2PItch.mov
